# Supplementary material for: Viral Prevalence and Genomic Xenology in the Coevolution of HzNV-2 (Nudiviridae) with Host Helicoverpa zea (Lepidoptera: Noctuidae)
Source: Insects. 2023 Sep 30;14(10):797. doi: 10.3390/insects14100797 (PMC10607169; doi:10.3390/insects14100797)
Supplement: Supplementary file 1 [file insects-14-00797-s001.zip]

Archive with 1 entries (1 files):
- insects-2503422-supplementary.pdf
